# Supplementary material for: Vitamin D Status and Immune Health Outcomes in a Cross-Sectional Study and a Randomized Trial of Healthy Young Children
Source: Nutrients. 2018 May 27;10(6):680. doi: 10.3390/nu10060680 (PMC6024793; doi:10.3390/nu10060680)
Supplement: Supplementary file 1 [file nutrients-10-00680-s001.zip]

Archive with 1 entries (1 files):
- nutrients-304243-SI.pdf
